# Supplementary material for: Lipid binding promotes the open conformation and tumor-suppressive activity of neurofibromin 2
Source: Nat Commun. 2018 Apr 6;9:1338. doi: 10.1038/s41467-018-03648-4 (PMC5889391; doi:10.1038/s41467-018-03648-4)
Supplement: Supplementary file 3 — Supplementary Data 1(XLSX 61 kb) [file 41467_2018_3648_MOESM3_ESM.xlsx]

## Sheet: Sheet1
HDX mapping of full-length neurofibromin 2 in the presence and absence of PIP2 micelles				neurofibromin 2 +/-PIP2 micelles all HDX timepoints		neurofibromin 2 10 seconds	neurofibromin 2 60 seconds	neurofibromin 2 300 seconds	neurofibromin 2 900 seconds		neurofibromin 2 + PIP2 micelles 10 seconds	neurofibromin 2 + PIP2 micelles 60 seconds	neurofibromin 2 + PIP2 micelles 300 seconds	neurofibromin 2 + PIP2 micelles 900 seconds
Sequence	Charge	Start	End
IASRMSF	2	5	11	2 (4)*		77 (3)	80 (2)	82 (2)	93 (4)		83 (4)	80 (1)	84 (4)	93 (2)
SSLKRKQPKTFT	3	12	23	-9 (4)		70 (5)	76 (2)	87 (2)	93 (3)		61 (0)	72 (3)	78 (1)	78 (3)
SSLKRKQPKTFTV	3	12	24	-9 (6)		63 (6)	66 (4)	77 (5)	84 (3)		56 (0)	67 (12)	69 (10)	65 (3)
FTVRIVTM	2	22	29	13 (2)		10 (1)	15 (1)	24 (2)	30 (2)		18 (1)	29 (1)	40 (2)	44 (3)
VRIVTM	1	24	29	17 (3)		5 (0)	12 (2)	26 (1)	35 (2)		20 (2)	32 (4)	43 (3)	49 (1)
VRIVTMDA	2	24	31	8 (3)		18 (2)	25 (2)	39 (1)	46 (2)		25 (7)	40 (3)	49 (7)	49 (5)
DAEMEF	1	30	35	4 (3)*		37 (2)	39 (1)	43 (0)	46 (1)		31 (4)	45 (3)	52 (3)	53 (4)
NCEMKWKGKDLF	3	36	47	6 (3)		22 (1)	22 (0)	28 (1)	34 (1)		30 (3)	31 (4)	34 (2)	32 (2)
MKWKGKDLFD	2	39	48	14 (2)		5 (1)	7 (0)	11 (1)	15 (0)		19 (0)	22 (2)	29 (1)	26 (3)
DLVCRTLGL	2	48	56	18 (3)		7 (0)	8 (0)	11 (0)	19 (1)		13 (0)	23 (2)	40 (5)	40 (4)
LVCRTLGL	2	49	56	23 (2)		8 (0)	9 (0)	14 (0)	23 (0)		14 (1)	30 (3)	49 (2)	51 (3)
VCRTLGL	2	50	56	19 (2)		9 (0)	9 (1)	15 (1)	26 (1)		13 (0)	26 (2)	46 (3)	51 (2)
RETWFFGLQ	2	57	65	17 (3)		18 (0)	27 (1)	40 (1)	48 (0)		38 (1)	51 (8)	57 (7)	52 (6)
LQYTIKD	2	64	70	3 (3)*		49 (3)	65 (1)	72 (1)	81 (1)		52 (4)	69 (1)	75 (3)	83 (3)
LQYTIKDTVAWL	2	64	75	0 (4)*		43 (1)	54 (2)	66 (1)	74 (1)		39 (1)	57 (6)	72 (2)	68 (2)
DKKVLDHDVSKEEPVTFHF	4	78	96	7 (2)		35 (2)	41 (1)	51 (2)	58 (2)		46 (1)	52 (6)	55 (1)	56 (2)
HFLAKF	2	95	100	25 (3)		18 (1)	19 (1)	20 (2)	20 (2)		32 (4)	44 (3)	50 (0)	52 (3)
HFLAKFYPENA	2	95	105	19 (4)		23 (1)	30 (1)	38 (1)	41 (2)		42 (3)	52 (4)	56 (2)	59 (3)
HFLAKFYPENAE	2	95	106	20 (3)		22 (0)	31 (1)	41 (2)	46 (3)		44 (2)	52 (3)	59 (1)	65 (2)
HFLAKFYPENAE	3	95	106	19 (3)		24 (0)	33 (0)	43 (2)	46 (2)		45 (3)	54 (3)	62 (0)	61 (4)
HFLAKFYPENAEE	3	95	107	18 (3)		25 (1)	34 (0)	45 (1)	50 (2)		47 (4)	55 (2)	61 (2)	62 (4)
HFLAKFYPENAEEEL	3	95	109	25 (3)		23 (1)	34 (1)	46 (1)	52 (2)		56 (1)	64 (3)	68 (0)	69 (3)
LAKFYPENAE	2	97	106	16 (4)		27 (1)	39 (0)	51 (1)	56 (2)		49 (3)	58 (2)	65 (2)	65 (5)
LAKFYPENAEE	2	97	107	30 (4)		22 (1)	37 (0)	50 (1)	55 (1)		64 (7)	71 (1)	74 (3)	75 (4)
LAKFYPENAEEEL	2	97	109	27 (3)		26 (1)	39 (1)	53 (1)	60 (1)		62 (2)	71 (3)	75 (1)	77 (3)
YPENAEEEL	1	101	109	20 (3)		21 (1)	38 (1)	58 (1)	69 (2)		60 (4)	65 (3)	70 (1)	73 (2)
YPENAEEEL	2	101	109	17 (3)		22 (1)	38 (0)	58 (0)	68 (2)		59 (3)	63 (4)	66 (1)	67 (2)
ELVQEITQHLFF	2	108	119	40 (3)		29 (2)	32 (0)	39 (1)	46 (2)		64 (1)	74 (4)	83 (2)	85 (1)
LVQEITQHLFF	2	109	119	28 (2)		30 (2)	32 (1)	35 (1)	38 (1)		53 (3)	61 (2)	65 (1)	69 (2)
VQEITQHL	2	110	117	31 (3)		35 (3)	36 (1)	39 (1)	44 (2)		60 (2)	69 (3)	74 (0)	76 (3)
VQEITQHLFF	2	110	119	32 (2)		28 (2)	29 (0)	32 (0)	35 (1)		51 (1)	62 (3)	69 (1)	70 (3)
LQVKKQIL	2	120	127	52 (2)		11 (1)	12 (1)	13 (1)	15 (2)		50 (0)	65 (3)	72 (0)	73 (3)
LQVKKQIL	3	120	127	52 (2)		10 (0)	12 (0)	13 (1)	14 (2)		49 (0)	63 (3)	72 (1)	73 (3)
LQVKKQILDE	2	120	129	46 (2)		13 (0)	14 (1)	15 (1)	16 (1)		49 (0)	60 (3)	66 (1)	67 (3)
LQVKKQILDEKIYCPPEASVL	4	120	140	27 (2)		18 (1)	21 (0)	27 (0)	33 (0)		48 (1)	54 (3)	55 (1)	55 (3)
QVKKQIL	2	121	127	52 (2)		10 (1)	11 (1)	11 (1)	13 (1)		50 (1)	65 (4)	74 (1)	73 (5)
DEKIYCPPEASVL	2	128	140	27 (2)		28 (1)	34 (0)	44 (0)	54 (1)		58 (0)	66 (2)	69 (0)	75 (2)
KIYCPPEASVL	2	130	140	25 (3)		35 (2)	42 (0)	55 (0)	68 (2)		64 (1)	74 (3)	77 (1)	86 (3)
YAVQAKYGDYDPSVHKRGFLAQE	3	144	166	20 (2)		35 (2)	43 (0)	51 (1)	54 (1)		58 (2)	64 (1)	68 (2)	71 (2)
AVQAKYGDYDPSVHKRGFLAQE	3	145	166	16 (2)		36 (3)	44 (0)	53 (1)	57 (2)		58 (2)	64 (1)	66 (2)	70 (3)
ELLPKRVINL	2	167	176	12 (2)		37 (2)	52 (0)	67 (1)	77 (3)		48 (1)	70 (2)	78 (2)	86 (2)
MEYLKIAQD	2	205	213	63 (4)		10 (1)	11 (2)	9 (1)	8 (1)		59 (3)	75 (4)	76 (4)	79 (4)
EYLKIAQD	2	206	213	54 (4)		19 (2)	20 (2)	20 (1)	32 (7)		63 (1)	77 (3)	77 (1)	85 (5)
YLKIAQD	2	207	212	65 (4)		11 (0)	9 (2)	12 (2)	12 (1)		59 (5)	74 (7)	83 (2)	85 (3)
LKIAQD	2	208	213	49 (3)		29 (1)	30 (2)	33 (2)	37 (3)		69 (1)	79 (3)	85 (1)	92 (2)
YGVNY	1	217	221	23 (2)		37 (0)	58 (1)	75 (0)	88 (2)		65 (2)	88 (3)	96 (1)	102 (2)
FAIRNKKGTEL	2	222	232	10 (3)		34 (2)	45 (1)	58 (0)	63 (3)		43 (3)	56 (4)	66 (1)	72 (4)
LLGVDALGL	1	233	241	11 (3)		18 (0)	20 (1)	24 (1)	25 (1)		23 (5)	26 (1)	37 (2)	47 (1)
GVDALGL	1	235	241	11 (2)		20 (1)	24 (0)	28 (1)	31 (2)		26 (4)	30 (1)	41 (1)	51 (1)
ALGLHIYDPENRLTPKISFPWNEIRN	4	238	263	6 (2)		28 (1)	33 (1)	41 (1)	47 (1)		32 (3)	40 (2)	48 (1)	53 (1)
HIYDPENRLTPKISFPWNE	3	242	260	13 (2)		30 (1)	38 (0)	48 (1)	54 (1)		40 (2)	52 (2)	62 (1)	69 (3)
HIYDPENRLTPKISFPWNEIRN	3	242	263	14 (2)		29 (1)	38 (0)	50 (1)	58 (2)		38 (3)	53 (2)	67 (1)	72 (2)
HIYDPENRLTPKISFPWNEIRN	4	242	263	13 (2)		30 (1)	39 (0)	51 (1)	60 (2)		40 (2)	54 (2)	65 (1)	72 (3)
IRNISYSDKE	3	261	270	3 (3)*		56 (4)	64 (1)	74 (1)	83 (2)		59 (2)	71 (2)	77 (2)	81 (3)
ISYSDKE	2	264	270	1 (3)*		61 (4)	69 (1)	79 (2)	86 (2)		69 (1)	73 (3)	76 (2)	81 (4)
FTIKPLDKKIDV	3	271	282	17 (3)		44 (2)	51 (0)	64 (1)	72 (2)		62 (0)	75 (2)	78 (1)	83 (3)
FTIKPLDKKIDVF	2	271	283	20 (3)		39 (3)	48 (1)	61 (1)	69 (1)		60 (1)	75 (2)	79 (2)	83 (2)
FTIKPLDKKIDVFKFNSSKL	4	271	290	13 (2)		42 (2)	49 (0)	59 (0)	70 (2)		59 (2)	53 (31)	72 (1)	68 (1)
FKFNSSKL	2	283	290	-9 (3)		47 (3)	47 (3)	56 (1)	57 (1)		41 (3)	41 (3)	42 (2)	44 (3)
FKFNSSKLRVNKL	3	283	295	-14 (5)		55 (3)	63 (1)	70 (1)	59 (1)		51 (5)	56 (6)	36 (4)	46 (3)
MRRRKADSL	2	308	316	-3 (3)*		60 (5)	64 (1)	76 (1)	83 (2)		64 (2)	66 (4)	69 (4)	73 (4)
EVQQMKA	2	317	323	1 (5)*		78 (7)	75 (3)	80 (1)	86 (8)		86 (9)	85 (2)	87 (5)	79 (10)
KEEATMANEAL	2	364	374	-1 (4)*		83 (7)	80 (1)	88 (0)	94 (1)		80 (1)	83 (1)	87 (2)	91 (1)
LMRSEETADL	2	374	383	-1 (6)*		81 (4)	85 (3)	90 (3)	90 (1)		83 (7)	85 (6)	86 (1)	87 (4)
LAEKAQITEE	2	384	393	1 (4)*		90 (7)	87 (1)	96 (0)	102 (1)		88 (0)	92 (1)	97 (2)	101 (1)
LAEKAQITEEE	2	384	394	1 (4)*		88 (6)	87 (1)	96 (1)	101 (2)		88 (6)	92 (1)	96 (2)	100 (0)
AEKAQITEEE	2	385	393	2 (5)*		85 (6)	89 (2)	95 (2)	98 (6)		92 (7)	94 (2)	96 (2)	99 (1)
LAQKAAEAEQEM	2	398	409	1 (5)*		96 (7)	97 (1)	104 (0)	112 (2)		98 (6)	101 (1)	105 (2)	110 (1)
LAQKAAEAEQEMQRIKA	3	398	414	-1 (6)*		88 (6)	85 (1)	95 (1)	103 (1)		84 (9)	91 (2)	95 (1)	96 (2)
LAQKAAEAEQEMQRIKATA	2	398	416	2 (1)*		89 (7)	91 (1)	99 (1)	103 (2)		98 (3)	97 (3)	101 (4)	105 (1)
LAQKAAEAEQEMQRIKATA	3	398	416	3 (4)*		90 (6)	90 (0)	99 (1)	102 (1)		94 (4)	96 (2)	101 (2)	104 (0)
LAQKAAEAEQEMQRIKATA	4	398	416	1 (3)*		90 (6)	91 (1)	99 (1)	100 (2)		94 (3)	96 (2)	100 (2)	101 (3)
AEQEMQRIKATA	2	405	416	1 (3)*		92 (6)	91 (2)	96 (1)	100 (2)		75 (29)	95 (1)	95 (6)	101 (1)
AEQEMQRIKATA	3	405	416	2 (3)*		84 (7)	84 (0)	89 (0)	92 (1)		86 (2)	87 (0)	90 (2)	93 (0)
IRTEEEKRLME	3	417	427	2 (5)*		81 (4)	89 (1)	98 (2)	106 (7)		87 (7)	96 (3)	101 (2)	98 (4)
IRTEEEKRLMEQKVLEA	3	417	433	-1 (4)*		84 (7)	84 (2)	93 (1)	97 (1)		83 (2)	86 (3)	89 (1)	94 (1)
ALKMAEE	2	437	443	1 (5)*		83 (8)	86 (4)	93 (2)	104 (4)		83 (2)	91 (3)	96 (1)	102 (0)
KQDLQE	2	455	460	-1 (3)*		69 (5)	69 (3)	77 (1)	82 (1)		64 (1)	72 (2)	75 (1)	80 (1)
LEIATKPTYPPMNPIPAPLPPDIPSF	3	473	498	-1 (3)*		71 (5)	69 (0)	76 (1)	80 (2)		68 (1)	71 (1)	73 (2)	78 (2)
IATKPTYPPMNPIPAPLPPDIPSF	2	475	498	-2 (4)*		69 (6)	67 (0)	74 (1)	79 (3)		65 (1)	68 (1)	70 (2)	76 (2)
IATKPTYPPMNPIPAPLPPDIPSF	3	475	498	-2 (3)*		69 (6)	67 (0)	73 (1)	78 (3)		65 (1)	68 (1)	70 (2)	75 (2)
IATKPTYPPMNPIPAPLPPDIPSFN	3	475	499	-2 (4)*		69 (6)	66 (0)	72 (2)	76 (2)		66 (3)	67 (1)	66 (3)	74 (2)
IATKPTYPPMNPIPAPLPPDIPSFNL	2	475	500	-2 (4)*		70 (6)	68 (1)	75 (2)	80 (2)		67 (3)	69 (1)	71 (2)	77 (2)
IATKPTYPPMNPIPAPLPPDIPSFNLIGDS	3	475	504	2 (4)*		71 (6)	69 (1)	75 (1)	80 (2)		69 (3)	71 (1)	73 (3)	80 (1)
NLIGDSLSF	1	499	507	-1 (3)*		74 (6)	71 (1)	77 (2)	82 (2)		71 (0)	73 (1)	75 (2)	82 (2)
NLIGDSLSFD	2	499	508	1 (4)*		70 (6)	69 (1)	75 (1)	79 (2)		70 (1)	72 (1)	74 (2)	81 (2)
IGDSLSFD	1	501	508	-1 (3)*		74 (5)	72 (1)	78 (2)	84 (2)		75 (1)	73 (0)	74 (2)	82 (1)
DFKDTDM	2	508	514	-3 (6)*		66 (9)	62 (2)	71 (1)	76 (4)		61 (5)	63 (2)	67 (3)	73 (2)
DFKDTDMKRLSM	3	508	519	-1 (4)*		75 (7)	71 (1)	78 (0)	82 (2)		70 (2)	74 (1)	75 (2)	80 (3)
FKDTDM	2	509	514	0 (6)*		56 (5)	54 (1)	61 (2)	69 (6)		55 (8)	57 (3)	57 (4)	92 (41)
FKDTDMKRLSM	3	509	519	0 (3)*		76 (6)	73 (1)	79 (0)	82 (2)		76 (1)	76 (2)	79 (2)	81 (2)
FKDTDMKRLSME	2	509	520	4 (7)*		93 (8)	84 (1)	81 (1)	85 (2)		105 (3)	95 (8)	84 (0)	89 (2)
FKDTDMKRLSME	3	509	520	-1 (3)*		77 (6)	75 (0)	81 (0)	83 (2)		74 (1)	76 (1)	80 (2)	83 (1)
EIEKEKVEY	2	520	528	5 (6)*		90 (8)	90 (1)	95 (1)	101 (3)		98 (7)	94 (0)	99 (4)	106 (1)
MEKSKHLQEQLNEL	3	529	542	3 (5)*		79 (9)	84 (3)	89 (3)	90 (2)		82 (4)	86 (1)	90 (5)	95 (3)
NELKTEIEA	2	540	548	2 (5)*		77 (1)	85 (1)	94 (1)	106 (9)		89 (6)	89 (1)	95 (1)	99 (1)
NELKTEIEAL	2	540	549	2 (3)*		87 (3)	92 (1)	97 (0)	101 (1)		93 (3)	94 (0)	98 (2)	99 (4)
LKTEIEA	2	542	548	0 (5)*		64 (6)	72 (3)	81 (1)	84 (2)		66 (4)	75 (3)	81 (3)	80 (3)
KTEIEA	1	543	548	1 (4)*		68 (5)	77 (0)	86 (0)	93 (1)		72 (3)	81 (2)	85 (3)	90 (3)
KTEIEAL	2	543	549	1 (6)*		69 (7)	77 (4)	86 (2)	89 (2)		72 (6)	80 (2)	86 (5)	87 (3)
KTEIEALKLKERETAL	4	543	558	2 (3)*		81 (5)	89 (1)	98 (0)	101 (2)		89 (1)	93 (1)	97 (2)	100 (1)
ALKLKERETAL	2	548	558	2 (4)*		85 (7)	88 (0)	96 (0)	99 (1)		88 (2)	91 (2)	96 (3)	101 (1)
LKLKERETA	3	549	557	0 (4)*		86 (7)	83 (1)	91 (0)	96 (1)		82 (2)	88 (2)	91 (2)	95 (1)
LKLKERETAL	2	549	558	0 (4)*		84 (7)	85 (1)	94 (1)	98 (2)		84 (1)	88 (2)	92 (2)	95 (1)
KLKERETAL	2	550	558	-2 (5)*		83 (8)	79 (1)	90 (2)	94 (1)		79 (3)	85 (2)	86 (4)	90 (1)
